# Supplementary material for: The Effect of Farmers’ Decisions on Pest Control with Bt Crops: A Billion Dollar Game of Strategy
Source: PLoS Comput Biol. 2015 Dec 31;11(12):e1004483. doi: 10.1371/journal.pcbi.1004483 (PMC4705107; doi:10.1371/journal.pcbi.1004483)
Supplement: S1 Data — Data on maize yields, Bt uptake and average ECB per year for Minnesota and Wisconsin with estimates of loss due to ECB. These data and calculations were reported in Hutchison et al., Science 2010; 330: 222. (XLSX) [file pcbi.1004483.s006.xlsx]

## Sheet: Sheet1
MN	Year	Planted (ha million)	Yield (Mg/ha)	Price ($/Mg)	Bt ha %	ECB/plant	Loss	Yield Bt (Mg/ha)	Yield non-Bt (Mg/ha)	Gain (Mg/ha)	Benefit Bt ($/ha)	Tech Fee ($/ha)	Net Benefit Bt ($/ha)
	1995	2.71145	7.46791	123.638	0	3.718	0.113679	8.42574	7.46791	0.957831	118.424	0	118.424
	1996	3.03521	7.84444	97.2562	0.126	0.968	0.0638136	8.3078	7.77765	0.530151	51.5605	20.4579	31.1025
	1997	2.83286	8.28373	84.6562	0.268	1.07833	0.0668591	8.71001	8.12767	0.582344	49.299	20.4069	28.8921
	1998	2.95427	9.6016	67.3312	0.492	0.193	0.0300519	9.75045	9.45743	0.293019	19.7293	20.0814	-0.352071
	1999	2.87333	9.41333	63	0.35	0.23	0.0328499	9.61872	9.30274	0.315974	19.9064	19.4356	0.470785
	2000	2.9138	9.09956	67.3312	0.3	0.293	0.0370249	9.34167	8.99579	0.345874	23.2882	19.392	3.89612
	2001	2.75192	8.15822	74.8125	0.29	0.373	0.0415649	8.4063	8.05689	0.349407	26.14	15.8425	10.2976
	2002	2.9138	9.85262	84.6562	0.33	0.41	0.0434512	10.1481	9.70711	0.440945	37.3288	17.4243	19.9045
	2003	2.9138	9.16231	92.5312	0.38	0.138333	0.0252434	9.30799	9.07302	0.234965	21.7416	16.5092	5.23246
	2004	3.03521	9.97813	76.3875	0.46	0.0775	0.0183658	10.0781	9.89299	0.185093	14.1388	15.2713	-1.1325
	2005	2.95427	10.9195	73.2375	0.44	0.111667	0.0224883	11.0587	10.81	0.248692	18.2136	12.4608	5.75274
	2006	2.95427	10.1036	113.794	0.44	0.0916	0.0201649	10.219	10.013	0.206066	23.449	16.6812	6.76782
	2007	3.39943	9.16231	162.619	0.54	0.0577	0.0155314	9.22824	9.08491	0.143328	23.3078	11.2019	12.1058
	2008	3.11615	10.2919	154.35	0.59	0.08	0.0186965	10.3714	10.1775	0.193909	29.9298	12.3205	17.6093
	2009	3.07568	10.9195	145.688	0.64	0.1114	0.0224589	11.0085	10.7612	0.247239	36.0196	11.7667	24.2529
WI	Year	Planted (ha million)	Yield (Mg/ha)	Price ($/Mg)	Bt ha %	ECB/plant	Loss	Yield Bt (Mg/ha)	Yield non-Bt (Mg/ha)	Gain (Mg/ha)	Benefit Bt ($/ha)	Tech Fee ($/ha)	Net Benefit Bt ($/ha)
	1995	1.47713	7.15413	122.456	0	1.97444	0.0866106	7.83251	7.15413	0.678379	83.0717	0	83.0717
	1996	1.57831	6.96587	103.162	0.014	0.644444	0.0533857	7.35291	6.96037	0.39254	40.4954	17.4943	23.0011
	1997	1.55807	8.28373	92.1375	0.076	0.23	0.0328499	8.54304	8.2624	0.280638	25.8573	17.4943	8.36297
	1998	1.49737	8.59751	72.45	0.13	0.05	0.0143027	8.70584	8.58132	0.124517	9.02124	17.4943	-8.47309
	1999	1.4569	8.97404	69.6937	0.1	0.3	0.037452	9.28708	8.93926	0.34782	24.2409	17.4943	6.74654
	2000	1.41643	8.28373	73.2375	0.14	0.24	0.0335573	8.5299	8.24366	0.28624	20.9635	16.0065	4.95704
	2001	1.37596	7.96996	77.5687	0.12	0.4	0.0429527	8.28304	7.92726	0.355779	27.5973	15.5575	12.0399
	2002	1.47713	8.472	87.4125	0.17	0.66	0.0539551	8.86919	8.39065	0.478538	41.8302	16.1134	25.7168
	2003	1.5176	8.09547	92.5312	0.23	0.3	0.037452	8.33586	8.02366	0.312195	28.8878	19.8887	8.9991
	2004	1.4569	8.53476	84.6562	0.24	0.1	0.0211678	8.6743	8.49069	0.183616	15.5443	20.6773	-5.13301
	2005	1.53784	9.28782	76.3875	0.28	0.4	0.0429527	9.58422	9.17256	0.411669	31.4463	15.9888	15.4575
	2006	1.47713	8.97404	119.7	0.32	0.29	0.0368399	9.20463	8.86553	0.339097	40.59	15.9962	24.5938
	2007	1.63901	8.472	161.831	0.41	0.31	0.0380512	8.66657	8.33679	0.329773	53.3676	13.758	39.6095
	2008	1.53784	8.59751	153.169	0.49	0.09	0.0199683	8.68597	8.51252	0.173444	26.5663	11.411	15.1553
	2009	1.55807	9.6016	145.688	0.5	0.06	0.015883	9.67846	9.52474	0.153723	22.3955	9.18418	13.2113
